# Supplementary material for: Growth of non‐English‐language literature on biodiversity conservation
Source: Conserv Biol. 2022 Mar 24;36(4):e13883. doi: 10.1111/cobi.13883 (PMC9539909; doi:10.1111/cobi.13883)
Supplement: Supplementary file 2 — Supplementary material [file COBI-36-0-s002.csv]

Table. Number of year-wise published studies on biodiversity conservation in 16 languages using different search systems.
Language	Year	SE	SearchEngine
Chinese (S)	2018	Airiti Library	Local
Chinese (S)	2017	Airiti Library	Local
Chinese (S)	2016	Airiti Library	Local
Chinese (S)	2015	Airiti Library	Local
Chinese (S)	2014	Airiti Library	Local
Chinese (S)	2013	Airiti Library	Local
Chinese (S)	2012	Airiti Library	Local
Chinese (S)	2011	Airiti Library	Local
Chinese (S)	2010	Airiti Library	Local
Chinese (S)	2009	Airiti Library	Local
Chinese (S)	2008	Airiti Library	Local
Chinese (S)	2007	Airiti Library	Local
Chinese (S)	2006	Airiti Library	Local
Chinese (S)	2005	Airiti Library	Local
Chinese (S)	2004	Airiti Library	Local
Chinese (S)	2003	Airiti Library	Local
Chinese (S)	2002	Airiti Library	Local
Chinese (S)	2001	Airiti Library	Local
Chinese (S)	2000	Airiti Library	Local
Chinese (S)	1999	Airiti Library	Local
Chinese (S)	1998	Airiti Library	Local
Chinese (S)	1997	Airiti Library	Local
Chinese (S)	1996	Airiti Library	Local
Chinese (S)	1995	Airiti Library	Local
Chinese (S)	1994	Airiti Library	Local
Chinese (S)	1993	Airiti Library	Local
Chinese (S)	1992	Airiti Library	Local
Chinese (S)	1991	Airiti Library	Local
Chinese (S)	1990	Airiti Library	Local
Chinese (S)	1989	Airiti Library	Local
Chinese (S)	1988	Airiti Library	Local
Chinese (S)	1987	Airiti Library	Local
Chinese (S)	1986	Airiti Library	Local
Chinese (S)	1985	Airiti Library	Local
Chinese (S)	1984	Airiti Library	Local
Chinese (S)	1983	Airiti Library	Local
Chinese (S)	1982	Airiti Library	Local
Chinese (S)	1981	Airiti Library	Local
Chinese (S)	1980	Airiti Library	Local
Chinese (S)	2018	Google.Scholar	Google Scholar
Chinese (S)	2017	Google.Scholar	Google Scholar
Chinese (S)	2016	Google.Scholar	Google Scholar
Chinese (S)	2015	Google.Scholar	Google Scholar
Chinese (S)	2014	Google.Scholar	Google Scholar
Chinese (S)	2013	Google.Scholar	Google Scholar
Chinese (S)	2012	Google.Scholar	Google Scholar
Chinese (S)	2011	Google.Scholar	Google Scholar
Chinese (S)	2010	Google.Scholar	Google Scholar
Chinese (S)	2009	Google.Scholar	Google Scholar
Chinese (S)	2008	Google.Scholar	Google Scholar
Chinese (S)	2007	Google.Scholar	Google Scholar
Chinese (S)	2006	Google.Scholar	Google Scholar
Chinese (S)	2005	Google.Scholar	Google Scholar
Chinese (S)	2004	Google.Scholar	Google Scholar
Chinese (S)	2003	Google.Scholar	Google Scholar
Chinese (S)	2002	Google.Scholar	Google Scholar
Chinese (S)	2001	Google.Scholar	Google Scholar
Chinese (S)	2000	Google.Scholar	Google Scholar
Chinese (S)	1999	Google.Scholar	Google Scholar
Chinese (S)	1998	Google.Scholar	Google Scholar
Chinese (S)	1997	Google.Scholar	Google Scholar
Chinese (S)	1996	Google.Scholar	Google Scholar
Chinese (S)	1995	Google.Scholar	Google Scholar
Chinese (S)	1994	Google.Scholar	Google Scholar
Chinese (S)	1993	Google.Scholar	Google Scholar
Chinese (S)	1992	Google.Scholar	Google Scholar
Chinese (S)	1991	Google.Scholar	Google Scholar
Chinese (S)	1990	Google.Scholar	Google Scholar
Chinese (S)	1989	Google.Scholar	Google Scholar
Chinese (S)	1988	Google.Scholar	Google Scholar
Chinese (S)	1987	Google.Scholar	Google Scholar
Chinese (S)	1986	Google.Scholar	Google Scholar
Chinese (S)	1985	Google.Scholar	Google Scholar
Chinese (S)	1984	Google.Scholar	Google Scholar
Chinese (S)	1983	Google.Scholar	Google Scholar
Chinese (S)	1982	Google.Scholar	Google Scholar
Chinese (S)	1981	Google.Scholar	Google Scholar
Chinese (S)	1980	Google.Scholar	Google Scholar
Chinese (S)	2018	Scopus	Scopus
Chinese (S)	2017	Scopus	Scopus
Chinese (S)	2016	Scopus	Scopus
Chinese (S)	2015	Scopus	Scopus
Chinese (S)	2014	Scopus	Scopus
Chinese (S)	2013	Scopus	Scopus
Chinese (S)	2012	Scopus	Scopus
Chinese (S)	2011	Scopus	Scopus
Chinese (S)	2010	Scopus	Scopus
Chinese (S)	2009	Scopus	Scopus
Chinese (S)	2008	Scopus	Scopus
Chinese (S)	2007	Scopus	Scopus
Chinese (S)	2006	Scopus	Scopus
Chinese (S)	2005	Scopus	Scopus
Chinese (S)	2004	Scopus	Scopus
Chinese (S)	2003	Scopus	Scopus
Chinese (S)	2002	Scopus	Scopus
Chinese (S)	2001	Scopus	Scopus
Chinese (S)	2000	Scopus	Scopus
Chinese (S)	1999	Scopus	Scopus
Chinese (S)	1998	Scopus	Scopus
Chinese (S)	1997	Scopus	Scopus
Chinese (S)	1996	Scopus	Scopus
Chinese (S)	1995	Scopus	Scopus
Chinese (S)	1994	Scopus	Scopus
Chinese (S)	1993	Scopus	Scopus
Chinese (S)	1992	Scopus	Scopus
Chinese (S)	1991	Scopus	Scopus
Chinese (S)	1990	Scopus	Scopus
Chinese (S)	1989	Scopus	Scopus
Chinese (S)	1988	Scopus	Scopus
Chinese (S)	1987	Scopus	Scopus
Chinese (S)	1986	Scopus	Scopus
Chinese (S)	1985	Scopus	Scopus
Chinese (S)	1984	Scopus	Scopus
Chinese (S)	1983	Scopus	Scopus
Chinese (S)	1982	Scopus	Scopus
Chinese (S)	1981	Scopus	Scopus
Chinese (S)	1980	Scopus	Scopus
Chinese (S)	2018	Web.of.Science	Web of Science
Chinese (S)	2017	Web.of.Science	Web of Science
Chinese (S)	2016	Web.of.Science	Web of Science
Chinese (S)	2015	Web.of.Science	Web of Science
Chinese (S)	2014	Web.of.Science	Web of Science
Chinese (S)	2013	Web.of.Science	Web of Science
Chinese (S)	2012	Web.of.Science	Web of Science
Chinese (S)	2011	Web.of.Science	Web of Science
Chinese (S)	2010	Web.of.Science	Web of Science
Chinese (S)	2009	Web.of.Science	Web of Science
Chinese (S)	2008	Web.of.Science	Web of Science
Chinese (S)	2007	Web.of.Science	Web of Science
Chinese (S)	2006	Web.of.Science	Web of Science
Chinese (S)	2005	Web.of.Science	Web of Science
Chinese (S)	2004	Web.of.Science	Web of Science
Chinese (S)	2003	Web.of.Science	Web of Science
Chinese (S)	2002	Web.of.Science	Web of Science
Chinese (S)	2001	Web.of.Science	Web of Science
Chinese (S)	2000	Web.of.Science	Web of Science
Chinese (S)	1999	Web.of.Science	Web of Science
Chinese (S)	1998	Web.of.Science	Web of Science
Chinese (S)	1997	Web.of.Science	Web of Science
Chinese (S)	1996	Web.of.Science	Web of Science
Chinese (S)	1995	Web.of.Science	Web of Science
Chinese (S)	1994	Web.of.Science	Web of Science
Chinese (S)	1993	Web.of.Science	Web of Science
Chinese (S)	1992	Web.of.Science	Web of Science
Chinese (S)	1991	Web.of.Science	Web of Science
Chinese (S)	1990	Web.of.Science	Web of Science
Chinese (S)	1989	Web.of.Science	Web of Science
Chinese (S)	1988	Web.of.Science	Web of Science
Chinese (S)	1987	Web.of.Science	Web of Science
Chinese (S)	1986	Web.of.Science	Web of Science
Chinese (S)	1985	Web.of.Science	Web of Science
Chinese (S)	1984	Web.of.Science	Web of Science
Chinese (S)	1983	Web.of.Science	Web of Science
Chinese (S)	1982	Web.of.Science	Web of Science
Chinese (S)	1981	Web.of.Science	Web of Science
Chinese (S)	1980	Web.of.Science	Web of Science
Chinese (T)	2018	Airiti Library	Local
Chinese (T)	2017	Airiti Library	Local
Chinese (T)	2016	Airiti Library	Local
Chinese (T)	2015	Airiti Library	Local
Chinese (T)	2014	Airiti Library	Local
Chinese (T)	2013	Airiti Library	Local
Chinese (T)	2012	Airiti Library	Local
Chinese (T)	2011	Airiti Library	Local
Chinese (T)	2010	Airiti Library	Local
Chinese (T)	2009	Airiti Library	Local
Chinese (T)	2008	Airiti Library	Local
Chinese (T)	2007	Airiti Library	Local
Chinese (T)	2006	Airiti Library	Local
Chinese (T)	2005	Airiti Library	Local
Chinese (T)	2004	Airiti Library	Local
Chinese (T)	2003	Airiti Library	Local
Chinese (T)	2002	Airiti Library	Local
Chinese (T)	2001	Airiti Library	Local
Chinese (T)	2000	Airiti Library	Local
Chinese (T)	1999	Airiti Library	Local
Chinese (T)	1998	Airiti Library	Local
Chinese (T)	1997	Airiti Library	Local
Chinese (T)	1996	Airiti Library	Local
Chinese (T)	1995	Airiti Library	Local
Chinese (T)	1994	Airiti Library	Local
Chinese (T)	1993	Airiti Library	Local
Chinese (T)	1992	Airiti Library	Local
Chinese (T)	1991	Airiti Library	Local
Chinese (T)	1990	Airiti Library	Local
Chinese (T)	1989	Airiti Library	Local
Chinese (T)	1988	Airiti Library	Local
Chinese (T)	1987	Airiti Library	Local
Chinese (T)	1986	Airiti Library	Local
Chinese (T)	1985	Airiti Library	Local
Chinese (T)	1984	Airiti Library	Local
Chinese (T)	1983	Airiti Library	Local
Chinese (T)	1982	Airiti Library	Local
Chinese (T)	1981	Airiti Library	Local
Chinese (T)	1980	Airiti Library	Local
Chinese (T)	2018	Google.Scholar	Google Scholar
Chinese (T)	2017	Google.Scholar	Google Scholar
Chinese (T)	2016	Google.Scholar	Google Scholar
Chinese (T)	2015	Google.Scholar	Google Scholar
Chinese (T)	2014	Google.Scholar	Google Scholar
Chinese (T)	2013	Google.Scholar	Google Scholar
Chinese (T)	2012	Google.Scholar	Google Scholar
Chinese (T)	2011	Google.Scholar	Google Scholar
Chinese (T)	2010	Google.Scholar	Google Scholar
Chinese (T)	2009	Google.Scholar	Google Scholar
Chinese (T)	2008	Google.Scholar	Google Scholar
Chinese (T)	2007	Google.Scholar	Google Scholar
Chinese (T)	2006	Google.Scholar	Google Scholar
Chinese (T)	2005	Google.Scholar	Google Scholar
Chinese (T)	2004	Google.Scholar	Google Scholar
Chinese (T)	2003	Google.Scholar	Google Scholar
Chinese (T)	2002	Google.Scholar	Google Scholar
Chinese (T)	2001	Google.Scholar	Google Scholar
Chinese (T)	2000	Google.Scholar	Google Scholar
Chinese (T)	1999	Google.Scholar	Google Scholar
Chinese (T)	1998	Google.Scholar	Google Scholar
Chinese (T)	1997	Google.Scholar	Google Scholar
Chinese (T)	1996	Google.Scholar	Google Scholar
Chinese (T)	1995	Google.Scholar	Google Scholar
Chinese (T)	1994	Google.Scholar	Google Scholar
Chinese (T)	1993	Google.Scholar	Google Scholar
Chinese (T)	1992	Google.Scholar	Google Scholar
Chinese (T)	1991	Google.Scholar	Google Scholar
Chinese (T)	1990	Google.Scholar	Google Scholar
Chinese (T)	1989	Google.Scholar	Google Scholar
Chinese (T)	1988	Google.Scholar	Google Scholar
Chinese (T)	1987	Google.Scholar	Google Scholar
Chinese (T)	1986	Google.Scholar	Google Scholar
Chinese (T)	1985	Google.Scholar	Google Scholar
Chinese (T)	1984	Google.Scholar	Google Scholar
Chinese (T)	1983	Google.Scholar	Google Scholar
Chinese (T)	1982	Google.Scholar	Google Scholar
Chinese (T)	1981	Google.Scholar	Google Scholar
Chinese (T)	1980	Google.Scholar	Google Scholar
Chinese (T)	2018	Scopus	Scopus
Chinese (T)	2017	Scopus	Scopus
Chinese (T)	2016	Scopus	Scopus
Chinese (T)	2015	Scopus	Scopus
Chinese (T)	2014	Scopus	Scopus
Chinese (T)	2013	Scopus	Scopus
Chinese (T)	2012	Scopus	Scopus
Chinese (T)	2011	Scopus	Scopus
Chinese (T)	2010	Scopus	Scopus
Chinese (T)	2009	Scopus	Scopus
Chinese (T)	2008	Scopus	Scopus
Chinese (T)	2007	Scopus	Scopus
Chinese (T)	2006	Scopus	Scopus
Chinese (T)	2005	Scopus	Scopus
Chinese (T)	2004	Scopus	Scopus
Chinese (T)	2003	Scopus	Scopus
Chinese (T)	2002	Scopus	Scopus
Chinese (T)	2001	Scopus	Scopus
Chinese (T)	2000	Scopus	Scopus
Chinese (T)	1999	Scopus	Scopus
Chinese (T)	1998	Scopus	Scopus
Chinese (T)	1997	Scopus	Scopus
Chinese (T)	1996	Scopus	Scopus
Chinese (T)	1995	Scopus	Scopus
Chinese (T)	1994	Scopus	Scopus
Chinese (T)	1993	Scopus	Scopus
Chinese (T)	1992	Scopus	Scopus
Chinese (T)	1991	Scopus	Scopus
Chinese (T)	1990	Scopus	Scopus
Chinese (T)	1989	Scopus	Scopus
Chinese (T)	1988	Scopus	Scopus
Chinese (T)	1987	Scopus	Scopus
Chinese (T)	1986	Scopus	Scopus
Chinese (T)	1985	Scopus	Scopus
Chinese (T)	1984	Scopus	Scopus
Chinese (T)	1983	Scopus	Scopus
Chinese (T)	1982	Scopus	Scopus
Chinese (T)	1981	Scopus	Scopus
Chinese (T)	1980	Scopus	Scopus
Chinese (T)	2018	Web.of.Science	Web of Science
Chinese (T)	2017	Web.of.Science	Web of Science
Chinese (T)	2016	Web.of.Science	Web of Science
Chinese (T)	2015	Web.of.Science	Web of Science
Chinese (T)	2014	Web.of.Science	Web of Science
Chinese (T)	2013	Web.of.Science	Web of Science
Chinese (T)	2012	Web.of.Science	Web of Science
Chinese (T)	2011	Web.of.Science	Web of Science
Chinese (T)	2010	Web.of.Science	Web of Science
Chinese (T)	2009	Web.of.Science	Web of Science
Chinese (T)	2008	Web.of.Science	Web of Science
Chinese (T)	2007	Web.of.Science	Web of Science
Chinese (T)	2006	Web.of.Science	Web of Science
Chinese (T)	2005	Web.of.Science	Web of Science
Chinese (T)	2004	Web.of.Science	Web of Science
Chinese (T)	2003	Web.of.Science	Web of Science
Chinese (T)	2002	Web.of.Science	Web of Science
Chinese (T)	2001	Web.of.Science	Web of Science
Chinese (T)	2000	Web.of.Science	Web of Science
Chinese (T)	1999	Web.of.Science	Web of Science
Chinese (T)	1998	Web.of.Science	Web of Science
Chinese (T)	1997	Web.of.Science	Web of Science
Chinese (T)	1996	Web.of.Science	Web of Science
Chinese (T)	1995	Web.of.Science	Web of Science
Chinese (T)	1994	Web.of.Science	Web of Science
Chinese (T)	1993	Web.of.Science	Web of Science
Chinese (T)	1992	Web.of.Science	Web of Science
Chinese (T)	1991	Web.of.Science	Web of Science
Chinese (T)	1990	Web.of.Science	Web of Science
Chinese (T)	1989	Web.of.Science	Web of Science
Chinese (T)	1988	Web.of.Science	Web of Science
Chinese (T)	1987	Web.of.Science	Web of Science
Chinese (T)	1986	Web.of.Science	Web of Science
Chinese (T)	1985	Web.of.Science	Web of Science
Chinese (T)	1984	Web.of.Science	Web of Science
Chinese (T)	1983	Web.of.Science	Web of Science
Chinese (T)	1982	Web.of.Science	Web of Science
Chinese (T)	1981	Web.of.Science	Web of Science
Chinese (T)	1980	Web.of.Science	Web of Science
Dutch	2018	Google.Scholar	Google Scholar
Dutch	2017	Google.Scholar	Google Scholar
Dutch	2016	Google.Scholar	Google Scholar
Dutch	2015	Google.Scholar	Google Scholar
Dutch	2014	Google.Scholar	Google Scholar
Dutch	2013	Google.Scholar	Google Scholar
Dutch	2012	Google.Scholar	Google Scholar
Dutch	2011	Google.Scholar	Google Scholar
Dutch	2010	Google.Scholar	Google Scholar
Dutch	2009	Google.Scholar	Google Scholar
Dutch	2008	Google.Scholar	Google Scholar
Dutch	2007	Google.Scholar	Google Scholar
Dutch	2006	Google.Scholar	Google Scholar
Dutch	2005	Google.Scholar	Google Scholar
Dutch	2004	Google.Scholar	Google Scholar
Dutch	2003	Google.Scholar	Google Scholar
Dutch	2002	Google.Scholar	Google Scholar
Dutch	2001	Google.Scholar	Google Scholar
Dutch	2000	Google.Scholar	Google Scholar
Dutch	1999	Google.Scholar	Google Scholar
Dutch	1998	Google.Scholar	Google Scholar
Dutch	1997	Google.Scholar	Google Scholar
Dutch	1996	Google.Scholar	Google Scholar
Dutch	1995	Google.Scholar	Google Scholar
Dutch	1994	Google.Scholar	Google Scholar
Dutch	1993	Google.Scholar	Google Scholar
Dutch	1992	Google.Scholar	Google Scholar
Dutch	1991	Google.Scholar	Google Scholar
Dutch	1990	Google.Scholar	Google Scholar
Dutch	1989	Google.Scholar	Google Scholar
Dutch	1988	Google.Scholar	Google Scholar
Dutch	1987	Google.Scholar	Google Scholar
Dutch	1986	Google.Scholar	Google Scholar
Dutch	1985	Google.Scholar	Google Scholar
Dutch	1984	Google.Scholar	Google Scholar
Dutch	1983	Google.Scholar	Google Scholar
Dutch	1982	Google.Scholar	Google Scholar
Dutch	1981	Google.Scholar	Google Scholar
Dutch	1980	Google.Scholar	Google Scholar
Dutch	2018	Narcis	Local
Dutch	2017	Narcis	Local
Dutch	2016	Narcis	Local
Dutch	2015	Narcis	Local
Dutch	2014	Narcis	Local
Dutch	2013	Narcis	Local
Dutch	2012	Narcis	Local
Dutch	2011	Narcis	Local
Dutch	2010	Narcis	Local
Dutch	2009	Narcis	Local
Dutch	2008	Narcis	Local
Dutch	2007	Narcis	Local
Dutch	2006	Narcis	Local
Dutch	2005	Narcis	Local
Dutch	2004	Narcis	Local
Dutch	2003	Narcis	Local
Dutch	2002	Narcis	Local
Dutch	2001	Narcis	Local
Dutch	2000	Narcis	Local
Dutch	1999	Narcis	Local
Dutch	1998	Narcis	Local
Dutch	1997	Narcis	Local
Dutch	1996	Narcis	Local
Dutch	1995	Narcis	Local
Dutch	1994	Narcis	Local
Dutch	1993	Narcis	Local
Dutch	1992	Narcis	Local
Dutch	1991	Narcis	Local
Dutch	1990	Narcis	Local
Dutch	1989	Narcis	Local
Dutch	1988	Narcis	Local
Dutch	1987	Narcis	Local
Dutch	1986	Narcis	Local
Dutch	1985	Narcis	Local
Dutch	1984	Narcis	Local
Dutch	1983	Narcis	Local
Dutch	1982	Narcis	Local
Dutch	1981	Narcis	Local
Dutch	1980	Narcis	Local
Dutch	2018	Scopus	Scopus
Dutch	2017	Scopus	Scopus
Dutch	2016	Scopus	Scopus
Dutch	2015	Scopus	Scopus
Dutch	2014	Scopus	Scopus
Dutch	2013	Scopus	Scopus
Dutch	2012	Scopus	Scopus
Dutch	2011	Scopus	Scopus
Dutch	2010	Scopus	Scopus
Dutch	2009	Scopus	Scopus
Dutch	2008	Scopus	Scopus
Dutch	2007	Scopus	Scopus
Dutch	2006	Scopus	Scopus
Dutch	2005	Scopus	Scopus
Dutch	2004	Scopus	Scopus
Dutch	2003	Scopus	Scopus
Dutch	2002	Scopus	Scopus
Dutch	2001	Scopus	Scopus
Dutch	2000	Scopus	Scopus
Dutch	1999	Scopus	Scopus
Dutch	1998	Scopus	Scopus
Dutch	1997	Scopus	Scopus
Dutch	1996	Scopus	Scopus
Dutch	1995	Scopus	Scopus
Dutch	1994	Scopus	Scopus
Dutch	1993	Scopus	Scopus
Dutch	1992	Scopus	Scopus
Dutch	1991	Scopus	Scopus
Dutch	1990	Scopus	Scopus
Dutch	1989	Scopus	Scopus
Dutch	1988	Scopus	Scopus
Dutch	1987	Scopus	Scopus
Dutch	1986	Scopus	Scopus
Dutch	1985	Scopus	Scopus
Dutch	1984	Scopus	Scopus
Dutch	1983	Scopus	Scopus
Dutch	1982	Scopus	Scopus
Dutch	1981	Scopus	Scopus
Dutch	1980	Scopus	Scopus
Dutch	2018	Web.of.Science	Web of Science
Dutch	2017	Web.of.Science	Web of Science
Dutch	2016	Web.of.Science	Web of Science
Dutch	2015	Web.of.Science	Web of Science
Dutch	2014	Web.of.Science	Web of Science
Dutch	2013	Web.of.Science	Web of Science
Dutch	2012	Web.of.Science	Web of Science
Dutch	2011	Web.of.Science	Web of Science
Dutch	2010	Web.of.Science	Web of Science
Dutch	2009	Web.of.Science	Web of Science
Dutch	2008	Web.of.Science	Web of Science
Dutch	2007	Web.of.Science	Web of Science
Dutch	2006	Web.of.Science	Web of Science
Dutch	2005	Web.of.Science	Web of Science
Dutch	2004	Web.of.Science	Web of Science
Dutch	2003	Web.of.Science	Web of Science
Dutch	2002	Web.of.Science	Web of Science
Dutch	2001	Web.of.Science	Web of Science
Dutch	2000	Web.of.Science	Web of Science
Dutch	1999	Web.of.Science	Web of Science
Dutch	1998	Web.of.Science	Web of Science
Dutch	1997	Web.of.Science	Web of Science
Dutch	1996	Web.of.Science	Web of Science
Dutch	1995	Web.of.Science	Web of Science
Dutch	1994	Web.of.Science	Web of Science
Dutch	1993	Web.of.Science	Web of Science
Dutch	1992	Web.of.Science	Web of Science
Dutch	1991	Web.of.Science	Web of Science
Dutch	1990	Web.of.Science	Web of Science
Dutch	1989	Web.of.Science	Web of Science
Dutch	1988	Web.of.Science	Web of Science
Dutch	1987	Web.of.Science	Web of Science
Dutch	1986	Web.of.Science	Web of Science
Dutch	1985	Web.of.Science	Web of Science
Dutch	1984	Web.of.Science	Web of Science
Dutch	1983	Web.of.Science	Web of Science
Dutch	1982	Web.of.Science	Web of Science
Dutch	1981	Web.of.Science	Web of Science
Dutch	1980	Web.of.Science	Web of Science
English	2018	Google.Scholar	Google Scholar
English	2017	Google.Scholar	Google Scholar
English	2016	Google.Scholar	Google Scholar
English	2015	Google.Scholar	Google Scholar
English	2014	Google.Scholar	Google Scholar
English	2013	Google.Scholar	Google Scholar
English	2012	Google.Scholar	Google Scholar
English	2011	Google.Scholar	Google Scholar
English	2010	Google.Scholar	Google Scholar
English	2009	Google.Scholar	Google Scholar
English	2008	Google.Scholar	Google Scholar
English	2007	Google.Scholar	Google Scholar
English	2006	Google.Scholar	Google Scholar
English	2005	Google.Scholar	Google Scholar
English	2004	Google.Scholar	Google Scholar
English	2003	Google.Scholar	Google Scholar
English	2002	Google.Scholar	Google Scholar
English	2001	Google.Scholar	Google Scholar
English	2000	Google.Scholar	Google Scholar
English	1999	Google.Scholar	Google Scholar
English	1998	Google.Scholar	Google Scholar
English	1997	Google.Scholar	Google Scholar
English	1996	Google.Scholar	Google Scholar
English	1995	Google.Scholar	Google Scholar
English	1994	Google.Scholar	Google Scholar
English	1993	Google.Scholar	Google Scholar
English	1992	Google.Scholar	Google Scholar
English	1991	Google.Scholar	Google Scholar
English	1990	Google.Scholar	Google Scholar
English	1989	Google.Scholar	Google Scholar
English	1988	Google.Scholar	Google Scholar
English	1987	Google.Scholar	Google Scholar
English	1986	Google.Scholar	Google Scholar
English	1985	Google.Scholar	Google Scholar
English	1984	Google.Scholar	Google Scholar
English	1983	Google.Scholar	Google Scholar
English	1982	Google.Scholar	Google Scholar
English	1981	Google.Scholar	Google Scholar
English	1980	Google.Scholar	Google Scholar
English	2018	Scopus	Scopus
English	2017	Scopus	Scopus
English	2016	Scopus	Scopus
English	2015	Scopus	Scopus
English	2014	Scopus	Scopus
English	2013	Scopus	Scopus
English	2012	Scopus	Scopus
English	2011	Scopus	Scopus
English	2010	Scopus	Scopus
English	2009	Scopus	Scopus
English	2008	Scopus	Scopus
English	2007	Scopus	Scopus
English	2006	Scopus	Scopus
English	2005	Scopus	Scopus
English	2004	Scopus	Scopus
English	2003	Scopus	Scopus
English	2002	Scopus	Scopus
English	2001	Scopus	Scopus
English	2000	Scopus	Scopus
English	1999	Scopus	Scopus
English	1998	Scopus	Scopus
English	1997	Scopus	Scopus
English	1996	Scopus	Scopus
English	1995	Scopus	Scopus
English	1994	Scopus	Scopus
English	1993	Scopus	Scopus
English	1992	Scopus	Scopus
English	1991	Scopus	Scopus
English	1990	Scopus	Scopus
English	1989	Scopus	Scopus
English	1988	Scopus	Scopus
English	1987	Scopus	Scopus
English	1986	Scopus	Scopus
English	1985	Scopus	Scopus
English	1984	Scopus	Scopus
English	1983	Scopus	Scopus
English	1982	Scopus	Scopus
English	1981	Scopus	Scopus
English	1980	Scopus	Scopus
English	2018	Web.of.Science	Web of Science
English	2017	Web.of.Science	Web of Science
English	2016	Web.of.Science	Web of Science
English	2015	Web.of.Science	Web of Science
English	2014	Web.of.Science	Web of Science
English	2013	Web.of.Science	Web of Science
English	2012	Web.of.Science	Web of Science
English	2011	Web.of.Science	Web of Science
English	2010	Web.of.Science	Web of Science
English	2009	Web.of.Science	Web of Science
English	2008	Web.of.Science	Web of Science
English	2007	Web.of.Science	Web of Science
English	2006	Web.of.Science	Web of Science
English	2005	Web.of.Science	Web of Science
English	2004	Web.of.Science	Web of Science
English	2003	Web.of.Science	Web of Science
English	2002	Web.of.Science	Web of Science
English	2001	Web.of.Science	Web of Science
English	2000	Web.of.Science	Web of Science
English	1999	Web.of.Science	Web of Science
English	1998	Web.of.Science	Web of Science
English	1997	Web.of.Science	Web of Science
English	1996	Web.of.Science	Web of Science
English	1995	Web.of.Science	Web of Science
English	1994	Web.of.Science	Web of Science
English	1993	Web.of.Science	Web of Science
English	1992	Web.of.Science	Web of Science
English	1991	Web.of.Science	Web of Science
English	1990	Web.of.Science	Web of Science
English	1989	Web.of.Science	Web of Science
English	1988	Web.of.Science	Web of Science
English	1987	Web.of.Science	Web of Science
English	1986	Web.of.Science	Web of Science
English	1985	Web.of.Science	Web of Science
English	1984	Web.of.Science	Web of Science
English	1983	Web.of.Science	Web of Science
English	1982	Web.of.Science	Web of Science
English	1981	Web.of.Science	Web of Science
English	1980	Web.of.Science	Web of Science
French	2018	Google.Scholar	Google Scholar
French	2017	Google.Scholar	Google Scholar
French	2016	Google.Scholar	Google Scholar
French	2015	Google.Scholar	Google Scholar
French	2014	Google.Scholar	Google Scholar
French	2013	Google.Scholar	Google Scholar
French	2012	Google.Scholar	Google Scholar
French	2011	Google.Scholar	Google Scholar
French	2010	Google.Scholar	Google Scholar
French	2009	Google.Scholar	Google Scholar
French	2008	Google.Scholar	Google Scholar
French	2007	Google.Scholar	Google Scholar
French	2006	Google.Scholar	Google Scholar
French	2005	Google.Scholar	Google Scholar
French	2004	Google.Scholar	Google Scholar
French	2003	Google.Scholar	Google Scholar
French	2002	Google.Scholar	Google Scholar
French	2001	Google.Scholar	Google Scholar
French	2000	Google.Scholar	Google Scholar
French	1999	Google.Scholar	Google Scholar
French	1998	Google.Scholar	Google Scholar
French	1997	Google.Scholar	Google Scholar
French	1996	Google.Scholar	Google Scholar
French	1995	Google.Scholar	Google Scholar
French	1994	Google.Scholar	Google Scholar
French	1993	Google.Scholar	Google Scholar
French	1992	Google.Scholar	Google Scholar
French	1991	Google.Scholar	Google Scholar
French	1990	Google.Scholar	Google Scholar
French	1989	Google.Scholar	Google Scholar
French	1988	Google.Scholar	Google Scholar
French	1987	Google.Scholar	Google Scholar
French	1986	Google.Scholar	Google Scholar
French	1985	Google.Scholar	Google Scholar
French	1984	Google.Scholar	Google Scholar
French	1983	Google.Scholar	Google Scholar
French	1982	Google.Scholar	Google Scholar
French	1981	Google.Scholar	Google Scholar
French	1980	Google.Scholar	Google Scholar
French	2018	Persee	Local
French	2017	Persee	Local
French	2016	Persee	Local
French	2015	Persee	Local
French	2014	Persee	Local
French	2013	Persee	Local
French	2012	Persee	Local
French	2011	Persee	Local
French	2010	Persee	Local
French	2009	Persee	Local
French	2008	Persee	Local
French	2007	Persee	Local
French	2006	Persee	Local
French	2005	Persee	Local
French	2004	Persee	Local
French	2003	Persee	Local
French	2002	Persee	Local
French	2001	Persee	Local
French	2000	Persee	Local
French	1999	Persee	Local
French	1998	Persee	Local
French	1997	Persee	Local
French	1996	Persee	Local
French	1995	Persee	Local
French	1994	Persee	Local
French	1993	Persee	Local
French	1992	Persee	Local
French	1991	Persee	Local
French	1990	Persee	Local
French	1989	Persee	Local
French	1988	Persee	Local
French	1987	Persee	Local
French	1986	Persee	Local
French	1985	Persee	Local
French	1984	Persee	Local
French	1983	Persee	Local
French	1982	Persee	Local
French	1981	Persee	Local
French	1980	Persee	Local
French	2018	Scopus	Scopus
French	2017	Scopus	Scopus
French	2016	Scopus	Scopus
French	2015	Scopus	Scopus
French	2014	Scopus	Scopus
French	2013	Scopus	Scopus
French	2012	Scopus	Scopus
French	2011	Scopus	Scopus
French	2010	Scopus	Scopus
French	2009	Scopus	Scopus
French	2008	Scopus	Scopus
French	2007	Scopus	Scopus
French	2006	Scopus	Scopus
French	2005	Scopus	Scopus
French	2004	Scopus	Scopus
French	2003	Scopus	Scopus
French	2002	Scopus	Scopus
French	2001	Scopus	Scopus
French	2000	Scopus	Scopus
French	1999	Scopus	Scopus
French	1998	Scopus	Scopus
French	1997	Scopus	Scopus
French	1996	Scopus	Scopus
French	1995	Scopus	Scopus
French	1994	Scopus	Scopus
French	1993	Scopus	Scopus
French	1992	Scopus	Scopus
French	1991	Scopus	Scopus
French	1990	Scopus	Scopus
French	1989	Scopus	Scopus
French	1988	Scopus	Scopus
French	1987	Scopus	Scopus
French	1986	Scopus	Scopus
French	1985	Scopus	Scopus
French	1984	Scopus	Scopus
French	1983	Scopus	Scopus
French	1982	Scopus	Scopus
French	1981	Scopus	Scopus
French	1980	Scopus	Scopus
French	2018	Web.of.Science	Web of Science
French	2017	Web.of.Science	Web of Science
French	2016	Web.of.Science	Web of Science
French	2015	Web.of.Science	Web of Science
French	2014	Web.of.Science	Web of Science
French	2013	Web.of.Science	Web of Science
French	2012	Web.of.Science	Web of Science
French	2011	Web.of.Science	Web of Science
French	2010	Web.of.Science	Web of Science
French	2009	Web.of.Science	Web of Science
French	2008	Web.of.Science	Web of Science
French	2007	Web.of.Science	Web of Science
French	2006	Web.of.Science	Web of Science
French	2005	Web.of.Science	Web of Science
French	2004	Web.of.Science	Web of Science
French	2003	Web.of.Science	Web of Science
French	2002	Web.of.Science	Web of Science
French	2001	Web.of.Science	Web of Science
French	2000	Web.of.Science	Web of Science
French	1999	Web.of.Science	Web of Science
French	1998	Web.of.Science	Web of Science
French	1997	Web.of.Science	Web of Science
French	1996	Web.of.Science	Web of Science
French	1995	Web.of.Science	Web of Science
French	1994	Web.of.Science	Web of Science
French	1993	Web.of.Science	Web of Science
French	1992	Web.of.Science	Web of Science
French	1991	Web.of.Science	Web of Science
French	1990	Web.of.Science	Web of Science
French	1989	Web.of.Science	Web of Science
French	1988	Web.of.Science	Web of Science
French	1987	Web.of.Science	Web of Science
French	1986	Web.of.Science	Web of Science
French	1985	Web.of.Science	Web of Science
French	1984	Web.of.Science	Web of Science
French	1983	Web.of.Science	Web of Science
French	1982	Web.of.Science	Web of Science
French	1981	Web.of.Science	Web of Science
French	1980	Web.of.Science	Web of Science
German	2018	BASE	Local
German	2017	BASE	Local
German	2016	BASE	Local
German	2015	BASE	Local
German	2014	BASE	Local
German	2013	BASE	Local
German	2012	BASE	Local
German	2011	BASE	Local
German	2010	BASE	Local
German	2009	BASE	Local
German	2008	BASE	Local
German	2007	BASE	Local
German	2006	BASE	Local
German	2005	BASE	Local
German	2004	BASE	Local
German	2003	BASE	Local
German	2002	BASE	Local
German	2001	BASE	Local
German	2000	BASE	Local
German	1999	BASE	Local
German	1998	BASE	Local
German	1997	BASE	Local
German	1996	BASE	Local
German	1995	BASE	Local
German	1994	BASE	Local
German	1993	BASE	Local
German	1992	BASE	Local
German	1991	BASE	Local
German	1990	BASE	Local
German	1989	BASE	Local
German	1988	BASE	Local
German	1987	BASE	Local
German	1986	BASE	Local
German	1985	BASE	Local
German	1984	BASE	Local
German	1983	BASE	Local
German	1982	BASE	Local
German	1981	BASE	Local
German	1980	BASE	Local
German	2018	Google.Scholar	Google Scholar
German	2017	Google.Scholar	Google Scholar
German	2016	Google.Scholar	Google Scholar
German	2015	Google.Scholar	Google Scholar
German	2014	Google.Scholar	Google Scholar
German	2013	Google.Scholar	Google Scholar
German	2012	Google.Scholar	Google Scholar
German	2011	Google.Scholar	Google Scholar
German	2010	Google.Scholar	Google Scholar
German	2009	Google.Scholar	Google Scholar
German	2008	Google.Scholar	Google Scholar
German	2007	Google.Scholar	Google Scholar
German	2006	Google.Scholar	Google Scholar
German	2005	Google.Scholar	Google Scholar
German	2004	Google.Scholar	Google Scholar
German	2003	Google.Scholar	Google Scholar
German	2002	Google.Scholar	Google Scholar
German	2001	Google.Scholar	Google Scholar
German	2000	Google.Scholar	Google Scholar
German	1999	Google.Scholar	Google Scholar
German	1998	Google.Scholar	Google Scholar
German	1997	Google.Scholar	Google Scholar
German	1996	Google.Scholar	Google Scholar
German	1995	Google.Scholar	Google Scholar
German	1994	Google.Scholar	Google Scholar
German	1993	Google.Scholar	Google Scholar
German	1992	Google.Scholar	Google Scholar
German	1991	Google.Scholar	Google Scholar
German	1990	Google.Scholar	Google Scholar
German	1989	Google.Scholar	Google Scholar
German	1988	Google.Scholar	Google Scholar
German	1987	Google.Scholar	Google Scholar
German	1986	Google.Scholar	Google Scholar
German	1985	Google.Scholar	Google Scholar
German	1984	Google.Scholar	Google Scholar
German	1983	Google.Scholar	Google Scholar
German	1982	Google.Scholar	Google Scholar
German	1981	Google.Scholar	Google Scholar
German	1980	Google.Scholar	Google Scholar
German	2018	Scopus	Scopus
German	2017	Scopus	Scopus
German	2016	Scopus	Scopus
German	2015	Scopus	Scopus
German	2014	Scopus	Scopus
German	2013	Scopus	Scopus
German	2012	Scopus	Scopus
German	2011	Scopus	Scopus
German	2010	Scopus	Scopus
German	2009	Scopus	Scopus
German	2008	Scopus	Scopus
German	2007	Scopus	Scopus
German	2006	Scopus	Scopus
German	2005	Scopus	Scopus
German	2004	Scopus	Scopus
German	2003	Scopus	Scopus
German	2002	Scopus	Scopus
German	2001	Scopus	Scopus
German	2000	Scopus	Scopus
German	1999	Scopus	Scopus
German	1998	Scopus	Scopus
German	1997	Scopus	Scopus
German	1996	Scopus	Scopus
German	1995	Scopus	Scopus
German	1994	Scopus	Scopus
German	1993	Scopus	Scopus
German	1992	Scopus	Scopus
German	1991	Scopus	Scopus
German	1990	Scopus	Scopus
German	1989	Scopus	Scopus
German	1988	Scopus	Scopus
German	1987	Scopus	Scopus
German	1986	Scopus	Scopus
German	1985	Scopus	Scopus
German	1984	Scopus	Scopus
German	1983	Scopus	Scopus
German	1982	Scopus	Scopus
German	1981	Scopus	Scopus
German	1980	Scopus	Scopus
German	2018	Web.of.Science	Web of Science
German	2017	Web.of.Science	Web of Science
German	2016	Web.of.Science	Web of Science
German	2015	Web.of.Science	Web of Science
German	2014	Web.of.Science	Web of Science
German	2013	Web.of.Science	Web of Science
German	2012	Web.of.Science	Web of Science
German	2011	Web.of.Science	Web of Science
German	2010	Web.of.Science	Web of Science
German	2009	Web.of.Science	Web of Science
German	2008	Web.of.Science	Web of Science
German	2007	Web.of.Science	Web of Science
German	2006	Web.of.Science	Web of Science
German	2005	Web.of.Science	Web of Science
German	2004	Web.of.Science	Web of Science
German	2003	Web.of.Science	Web of Science
German	2002	Web.of.Science	Web of Science
German	2001	Web.of.Science	Web of Science
German	2000	Web.of.Science	Web of Science
German	1999	Web.of.Science	Web of Science
German	1998	Web.of.Science	Web of Science
German	1997	Web.of.Science	Web of Science
German	1996	Web.of.Science	Web of Science
German	1995	Web.of.Science	Web of Science
German	1994	Web.of.Science	Web of Science
German	1993	Web.of.Science	Web of Science
German	1992	Web.of.Science	Web of Science
German	1991	Web.of.Science	Web of Science
German	1990	Web.of.Science	Web of Science
German	1989	Web.of.Science	Web of Science
German	1988	Web.of.Science	Web of Science
German	1987	Web.of.Science	Web of Science
German	1986	Web.of.Science	Web of Science
German	1985	Web.of.Science	Web of Science
German	1984	Web.of.Science	Web of Science
German	1983	Web.of.Science	Web of Science
German	1982	Web.of.Science	Web of Science
German	1981	Web.of.Science	Web of Science
German	1980	Web.of.Science	Web of Science
Italian	2018	Google.Scholar	Google Scholar
Italian	2017	Google.Scholar	Google Scholar
Italian	2016	Google.Scholar	Google Scholar
Italian	2015	Google.Scholar	Google Scholar
Italian	2014	Google.Scholar	Google Scholar
Italian	2013	Google.Scholar	Google Scholar
Italian	2012	Google.Scholar	Google Scholar
Italian	2011	Google.Scholar	Google Scholar
Italian	2010	Google.Scholar	Google Scholar
Italian	2009	Google.Scholar	Google Scholar
Italian	2008	Google.Scholar	Google Scholar
Italian	2007	Google.Scholar	Google Scholar
Italian	2006	Google.Scholar	Google Scholar
Italian	2005	Google.Scholar	Google Scholar
Italian	2004	Google.Scholar	Google Scholar
Italian	2003	Google.Scholar	Google Scholar
Italian	2002	Google.Scholar	Google Scholar
Italian	2001	Google.Scholar	Google Scholar
Italian	2000	Google.Scholar	Google Scholar
Italian	1999	Google.Scholar	Google Scholar
Italian	1998	Google.Scholar	Google Scholar
Italian	1997	Google.Scholar	Google Scholar
Italian	1996	Google.Scholar	Google Scholar
Italian	1995	Google.Scholar	Google Scholar
Italian	1994	Google.Scholar	Google Scholar
Italian	1993	Google.Scholar	Google Scholar
Italian	1992	Google.Scholar	Google Scholar
Italian	1991	Google.Scholar	Google Scholar
Italian	1990	Google.Scholar	Google Scholar
Italian	1989	Google.Scholar	Google Scholar
Italian	1988	Google.Scholar	Google Scholar
Italian	1987	Google.Scholar	Google Scholar
Italian	1986	Google.Scholar	Google Scholar
Italian	1985	Google.Scholar	Google Scholar
Italian	1984	Google.Scholar	Google Scholar
Italian	1983	Google.Scholar	Google Scholar
Italian	1982	Google.Scholar	Google Scholar
Italian	1981	Google.Scholar	Google Scholar
Italian	1980	Google.Scholar	Google Scholar
Italian	2018	Scopus	Scopus
Italian	2017	Scopus	Scopus
Italian	2016	Scopus	Scopus
Italian	2015	Scopus	Scopus
Italian	2014	Scopus	Scopus
Italian	2013	Scopus	Scopus
Italian	2012	Scopus	Scopus
Italian	2011	Scopus	Scopus
Italian	2010	Scopus	Scopus
Italian	2009	Scopus	Scopus
Italian	2008	Scopus	Scopus
Italian	2007	Scopus	Scopus
Italian	2006	Scopus	Scopus
Italian	2005	Scopus	Scopus
Italian	2004	Scopus	Scopus
Italian	2003	Scopus	Scopus
Italian	2002	Scopus	Scopus
Italian	2001	Scopus	Scopus
Italian	2000	Scopus	Scopus
Italian	1999	Scopus	Scopus
Italian	1998	Scopus	Scopus
Italian	1997	Scopus	Scopus
Italian	1996	Scopus	Scopus
Italian	1995	Scopus	Scopus
Italian	1994	Scopus	Scopus
Italian	1993	Scopus	Scopus
Italian	1992	Scopus	Scopus
Italian	1991	Scopus	Scopus
Italian	1990	Scopus	Scopus
Italian	1989	Scopus	Scopus
Italian	1988	Scopus	Scopus
Italian	1987	Scopus	Scopus
Italian	1986	Scopus	Scopus
Italian	1985	Scopus	Scopus
Italian	1984	Scopus	Scopus
Italian	1983	Scopus	Scopus
Italian	1982	Scopus	Scopus
Italian	1981	Scopus	Scopus
Italian	1980	Scopus	Scopus
Italian	2018	Web.of.Science	Web of Science
Italian	2017	Web.of.Science	Web of Science
Italian	2016	Web.of.Science	Web of Science
Italian	2015	Web.of.Science	Web of Science
Italian	2014	Web.of.Science	Web of Science
Italian	2013	Web.of.Science	Web of Science
Italian	2012	Web.of.Science	Web of Science
Italian	2011	Web.of.Science	Web of Science
Italian	2010	Web.of.Science	Web of Science
Italian	2009	Web.of.Science	Web of Science
Italian	2008	Web.of.Science	Web of Science
Italian	2007	Web.of.Science	Web of Science
Italian	2006	Web.of.Science	Web of Science
Italian	2005	Web.of.Science	Web of Science
Italian	2004	Web.of.Science	Web of Science
Italian	2003	Web.of.Science	Web of Science
Italian	2002	Web.of.Science	Web of Science
Italian	2001	Web.of.Science	Web of Science
Italian	2000	Web.of.Science	Web of Science
Italian	1999	Web.of.Science	Web of Science
Italian	1998	Web.of.Science	Web of Science
Italian	1997	Web.of.Science	Web of Science
Italian	1996	Web.of.Science	Web of Science
Italian	1995	Web.of.Science	Web of Science
Italian	1994	Web.of.Science	Web of Science
Italian	1993	Web.of.Science	Web of Science
Italian	1992	Web.of.Science	Web of Science
Italian	1991	Web.of.Science	Web of Science
Italian	1990	Web.of.Science	Web of Science
Italian	1989	Web.of.Science	Web of Science
Italian	1988	Web.of.Science	Web of Science
Italian	1987	Web.of.Science	Web of Science
Italian	1986	Web.of.Science	Web of Science
Italian	1985	Web.of.Science	Web of Science
Italian	1984	Web.of.Science	Web of Science
Italian	1983	Web.of.Science	Web of Science
Italian	1982	Web.of.Science	Web of Science
Italian	1981	Web.of.Science	Web of Science
Italian	1980	Web.of.Science	Web of Science
Japanese	2018	Google.Scholar	Google Scholar
Japanese	2017	Google.Scholar	Google Scholar
Japanese	2016	Google.Scholar	Google Scholar
Japanese	2015	Google.Scholar	Google Scholar
Japanese	2014	Google.Scholar	Google Scholar
Japanese	2013	Google.Scholar	Google Scholar
Japanese	2012	Google.Scholar	Google Scholar
Japanese	2011	Google.Scholar	Google Scholar
Japanese	2010	Google.Scholar	Google Scholar
Japanese	2009	Google.Scholar	Google Scholar
Japanese	2008	Google.Scholar	Google Scholar
Japanese	2007	Google.Scholar	Google Scholar
Japanese	2006	Google.Scholar	Google Scholar
Japanese	2005	Google.Scholar	Google Scholar
Japanese	2004	Google.Scholar	Google Scholar
Japanese	2003	Google.Scholar	Google Scholar
Japanese	2002	Google.Scholar	Google Scholar
Japanese	2001	Google.Scholar	Google Scholar
Japanese	2000	Google.Scholar	Google Scholar
Japanese	1999	Google.Scholar	Google Scholar
Japanese	1998	Google.Scholar	Google Scholar
Japanese	1997	Google.Scholar	Google Scholar
Japanese	1996	Google.Scholar	Google Scholar
Japanese	1995	Google.Scholar	Google Scholar
Japanese	1994	Google.Scholar	Google Scholar
Japanese	1993	Google.Scholar	Google Scholar
Japanese	1992	Google.Scholar	Google Scholar
Japanese	1991	Google.Scholar	Google Scholar
Japanese	1990	Google.Scholar	Google Scholar
Japanese	1989	Google.Scholar	Google Scholar
Japanese	1988	Google.Scholar	Google Scholar
Japanese	1987	Google.Scholar	Google Scholar
Japanese	1986	Google.Scholar	Google Scholar
Japanese	1985	Google.Scholar	Google Scholar
Japanese	1984	Google.Scholar	Google Scholar
Japanese	1983	Google.Scholar	Google Scholar
Japanese	1982	Google.Scholar	Google Scholar
Japanese	1981	Google.Scholar	Google Scholar
Japanese	1980	Google.Scholar	Google Scholar
Japanese	2018	J-stage	Local
Japanese	2017	J-stage	Local
Japanese	2016	J-stage	Local
Japanese	2015	J-stage	Local
Japanese	2014	J-stage	Local
Japanese	2013	J-stage	Local
Japanese	2012	J-stage	Local
Japanese	2011	J-stage	Local
Japanese	2010	J-stage	Local
Japanese	2009	J-stage	Local
Japanese	2008	J-stage	Local
Japanese	2007	J-stage	Local
Japanese	2006	J-stage	Local
Japanese	2005	J-stage	Local
Japanese	2004	J-stage	Local
Japanese	2003	J-stage	Local
Japanese	2002	J-stage	Local
Japanese	2001	J-stage	Local
Japanese	2000	J-stage	Local
Japanese	1999	J-stage	Local
Japanese	1998	J-stage	Local
Japanese	1997	J-stage	Local
Japanese	1996	J-stage	Local
Japanese	1995	J-stage	Local
Japanese	1994	J-stage	Local
Japanese	1993	J-stage	Local
Japanese	1992	J-stage	Local
Japanese	1991	J-stage	Local
Japanese	1990	J-stage	Local
Japanese	1989	J-stage	Local
Japanese	1988	J-stage	Local
Japanese	1987	J-stage	Local
Japanese	1986	J-stage	Local
Japanese	1985	J-stage	Local
Japanese	1984	J-stage	Local
Japanese	1983	J-stage	Local
Japanese	1982	J-stage	Local
Japanese	1981	J-stage	Local
Japanese	1980	J-stage	Local
Japanese	2018	Scopus	Scopus
Japanese	2017	Scopus	Scopus
Japanese	2016	Scopus	Scopus
Japanese	2015	Scopus	Scopus
Japanese	2014	Scopus	Scopus
Japanese	2013	Scopus	Scopus
Japanese	2012	Scopus	Scopus
Japanese	2011	Scopus	Scopus
Japanese	2010	Scopus	Scopus
Japanese	2009	Scopus	Scopus
Japanese	2008	Scopus	Scopus
Japanese	2007	Scopus	Scopus
Japanese	2006	Scopus	Scopus
Japanese	2005	Scopus	Scopus
Japanese	2004	Scopus	Scopus
Japanese	2003	Scopus	Scopus
Japanese	2002	Scopus	Scopus
Japanese	2001	Scopus	Scopus
Japanese	2000	Scopus	Scopus
Japanese	1999	Scopus	Scopus
Japanese	1998	Scopus	Scopus
Japanese	1997	Scopus	Scopus
Japanese	1996	Scopus	Scopus
Japanese	1995	Scopus	Scopus
Japanese	1994	Scopus	Scopus
Japanese	1993	Scopus	Scopus
Japanese	1992	Scopus	Scopus
Japanese	1991	Scopus	Scopus
Japanese	1990	Scopus	Scopus
Japanese	1989	Scopus	Scopus
Japanese	1988	Scopus	Scopus
Japanese	1987	Scopus	Scopus
Japanese	1986	Scopus	Scopus
Japanese	1985	Scopus	Scopus
Japanese	1984	Scopus	Scopus
Japanese	1983	Scopus	Scopus
Japanese	1982	Scopus	Scopus
Japanese	1981	Scopus	Scopus
Japanese	1980	Scopus	Scopus
Japanese	2018	Web.of.Science	Web of Science
Japanese	2017	Web.of.Science	Web of Science
Japanese	2016	Web.of.Science	Web of Science
Japanese	2015	Web.of.Science	Web of Science
Japanese	2014	Web.of.Science	Web of Science
Japanese	2013	Web.of.Science	Web of Science
Japanese	2012	Web.of.Science	Web of Science
Japanese	2011	Web.of.Science	Web of Science
Japanese	2010	Web.of.Science	Web of Science
Japanese	2009	Web.of.Science	Web of Science
Japanese	2008	Web.of.Science	Web of Science
Japanese	2007	Web.of.Science	Web of Science
Japanese	2006	Web.of.Science	Web of Science
Japanese	2005	Web.of.Science	Web of Science
Japanese	2004	Web.of.Science	Web of Science
Japanese	2003	Web.of.Science	Web of Science
Japanese	2002	Web.of.Science	Web of Science
Japanese	2001	Web.of.Science	Web of Science
Japanese	2000	Web.of.Science	Web of Science
Japanese	1999	Web.of.Science	Web of Science
Japanese	1998	Web.of.Science	Web of Science
Japanese	1997	Web.of.Science	Web of Science
Japanese	1996	Web.of.Science	Web of Science
Japanese	1995	Web.of.Science	Web of Science
Japanese	1994	Web.of.Science	Web of Science
Japanese	1993	Web.of.Science	Web of Science
Japanese	1992	Web.of.Science	Web of Science
Japanese	1991	Web.of.Science	Web of Science
Japanese	1990	Web.of.Science	Web of Science
Japanese	1989	Web.of.Science	Web of Science
Japanese	1988	Web.of.Science	Web of Science
Japanese	1987	Web.of.Science	Web of Science
Japanese	1986	Web.of.Science	Web of Science
Japanese	1985	Web.of.Science	Web of Science
Japanese	1984	Web.of.Science	Web of Science
Japanese	1983	Web.of.Science	Web of Science
Japanese	1982	Web.of.Science	Web of Science
Japanese	1981	Web.of.Science	Web of Science
Japanese	1980	Web.of.Science	Web of Science
Korean	2018	Google.Scholar	Google Scholar
Korean	2017	Google.Scholar	Google Scholar
Korean	2016	Google.Scholar	Google Scholar
Korean	2015	Google.Scholar	Google Scholar
Korean	2014	Google.Scholar	Google Scholar
Korean	2013	Google.Scholar	Google Scholar
Korean	2012	Google.Scholar	Google Scholar
Korean	2011	Google.Scholar	Google Scholar
Korean	2010	Google.Scholar	Google Scholar
Korean	2009	Google.Scholar	Google Scholar
Korean	2008	Google.Scholar	Google Scholar
Korean	2007	Google.Scholar	Google Scholar
Korean	2006	Google.Scholar	Google Scholar
Korean	2005	Google.Scholar	Google Scholar
Korean	2004	Google.Scholar	Google Scholar
Korean	2003	Google.Scholar	Google Scholar
Korean	2002	Google.Scholar	Google Scholar
Korean	2001	Google.Scholar	Google Scholar
Korean	2000	Google.Scholar	Google Scholar
Korean	1999	Google.Scholar	Google Scholar
Korean	1998	Google.Scholar	Google Scholar
Korean	1997	Google.Scholar	Google Scholar
Korean	1996	Google.Scholar	Google Scholar
Korean	1995	Google.Scholar	Google Scholar
Korean	1994	Google.Scholar	Google Scholar
Korean	1993	Google.Scholar	Google Scholar
Korean	1992	Google.Scholar	Google Scholar
Korean	1991	Google.Scholar	Google Scholar
Korean	1990	Google.Scholar	Google Scholar
Korean	1989	Google.Scholar	Google Scholar
Korean	1988	Google.Scholar	Google Scholar
Korean	1987	Google.Scholar	Google Scholar
Korean	1986	Google.Scholar	Google Scholar
Korean	1985	Google.Scholar	Google Scholar
Korean	1984	Google.Scholar	Google Scholar
Korean	1983	Google.Scholar	Google Scholar
Korean	1982	Google.Scholar	Google Scholar
Korean	1981	Google.Scholar	Google Scholar
Korean	1980	Google.Scholar	Google Scholar
Korean	2018	KCI	Local
Korean	2017	KCI	Local
Korean	2016	KCI	Local
Korean	2015	KCI	Local
Korean	2014	KCI	Local
Korean	2013	KCI	Local
Korean	2012	KCI	Local
Korean	2011	KCI	Local
Korean	2010	KCI	Local
Korean	2009	KCI	Local
Korean	2008	KCI	Local
Korean	2007	KCI	Local
Korean	2006	KCI	Local
Korean	2005	KCI	Local
Korean	2004	KCI	Local
Korean	2003	KCI	Local
Korean	2002	KCI	Local
Korean	2001	KCI	Local
Korean	2000	KCI	Local
Korean	1999	KCI	Local
Korean	1998	KCI	Local
Korean	1997	KCI	Local
Korean	1996	KCI	Local
Korean	1995	KCI	Local
Korean	1994	KCI	Local
Korean	1993	KCI	Local
Korean	1992	KCI	Local
Korean	1991	KCI	Local
Korean	1990	KCI	Local
Korean	1989	KCI	Local
Korean	1988	KCI	Local
Korean	1987	KCI	Local
Korean	1986	KCI	Local
Korean	1985	KCI	Local
Korean	1984	KCI	Local
Korean	1983	KCI	Local
Korean	1982	KCI	Local
Korean	1981	KCI	Local
Korean	1980	KCI	Local
Korean	2018	Scopus	Scopus
Korean	2017	Scopus	Scopus
Korean	2016	Scopus	Scopus
Korean	2015	Scopus	Scopus
Korean	2014	Scopus	Scopus
Korean	2013	Scopus	Scopus
Korean	2012	Scopus	Scopus
Korean	2011	Scopus	Scopus
Korean	2010	Scopus	Scopus
Korean	2009	Scopus	Scopus
Korean	2008	Scopus	Scopus
Korean	2007	Scopus	Scopus
Korean	2006	Scopus	Scopus
Korean	2005	Scopus	Scopus
Korean	2004	Scopus	Scopus
Korean	2003	Scopus	Scopus
Korean	2002	Scopus	Scopus
Korean	2001	Scopus	Scopus
Korean	2000	Scopus	Scopus
Korean	1999	Scopus	Scopus
Korean	1998	Scopus	Scopus
Korean	1997	Scopus	Scopus
Korean	1996	Scopus	Scopus
Korean	1995	Scopus	Scopus
Korean	1994	Scopus	Scopus
Korean	1993	Scopus	Scopus
Korean	1992	Scopus	Scopus
Korean	1991	Scopus	Scopus
Korean	1990	Scopus	Scopus
Korean	1989	Scopus	Scopus
Korean	1988	Scopus	Scopus
Korean	1987	Scopus	Scopus
Korean	1986	Scopus	Scopus
Korean	1985	Scopus	Scopus
Korean	1984	Scopus	Scopus
Korean	1983	Scopus	Scopus
Korean	1982	Scopus	Scopus
Korean	1981	Scopus	Scopus
Korean	1980	Scopus	Scopus
Korean	2018	Web.of.Science	Web of Science
Korean	2017	Web.of.Science	Web of Science
Korean	2016	Web.of.Science	Web of Science
Korean	2015	Web.of.Science	Web of Science
Korean	2014	Web.of.Science	Web of Science
Korean	2013	Web.of.Science	Web of Science
Korean	2012	Web.of.Science	Web of Science
Korean	2011	Web.of.Science	Web of Science
Korean	2010	Web.of.Science	Web of Science
Korean	2009	Web.of.Science	Web of Science
Korean	2008	Web.of.Science	Web of Science
Korean	2007	Web.of.Science	Web of Science
Korean	2006	Web.of.Science	Web of Science
Korean	2005	Web.of.Science	Web of Science
Korean	2004	Web.of.Science	Web of Science
Korean	2003	Web.of.Science	Web of Science
Korean	2002	Web.of.Science	Web of Science
Korean	2001	Web.of.Science	Web of Science
Korean	2000	Web.of.Science	Web of Science
Korean	1999	Web.of.Science	Web of Science
Korean	1998	Web.of.Science	Web of Science
Korean	1997	Web.of.Science	Web of Science
Korean	1996	Web.of.Science	Web of Science
Korean	1995	Web.of.Science	Web of Science
Korean	1994	Web.of.Science	Web of Science
Korean	1993	Web.of.Science	Web of Science
Korean	1992	Web.of.Science	Web of Science
Korean	1991	Web.of.Science	Web of Science
Korean	1990	Web.of.Science	Web of Science
Korean	1989	Web.of.Science	Web of Science
Korean	1988	Web.of.Science	Web of Science
Korean	1987	Web.of.Science	Web of Science
Korean	1986	Web.of.Science	Web of Science
Korean	1985	Web.of.Science	Web of Science
Korean	1984	Web.of.Science	Web of Science
Korean	1983	Web.of.Science	Web of Science
Korean	1982	Web.of.Science	Web of Science
Korean	1981	Web.of.Science	Web of Science
Korean	1980	Web.of.Science	Web of Science
Persian	2018	Google.Scholar	Google Scholar
Persian	2017	Google.Scholar	Google Scholar
Persian	2016	Google.Scholar	Google Scholar
Persian	2015	Google.Scholar	Google Scholar
Persian	2014	Google.Scholar	Google Scholar
Persian	2013	Google.Scholar	Google Scholar
Persian	2012	Google.Scholar	Google Scholar
Persian	2011	Google.Scholar	Google Scholar
Persian	2010	Google.Scholar	Google Scholar
Persian	2009	Google.Scholar	Google Scholar
Persian	2008	Google.Scholar	Google Scholar
Persian	2007	Google.Scholar	Google Scholar
Persian	2006	Google.Scholar	Google Scholar
Persian	2005	Google.Scholar	Google Scholar
Persian	2004	Google.Scholar	Google Scholar
Persian	2003	Google.Scholar	Google Scholar
Persian	2002	Google.Scholar	Google Scholar
Persian	2001	Google.Scholar	Google Scholar
Persian	2000	Google.Scholar	Google Scholar
Persian	1999	Google.Scholar	Google Scholar
Persian	1998	Google.Scholar	Google Scholar
Persian	1997	Google.Scholar	Google Scholar
Persian	1996	Google.Scholar	Google Scholar
Persian	1995	Google.Scholar	Google Scholar
Persian	1994	Google.Scholar	Google Scholar
Persian	1993	Google.Scholar	Google Scholar
Persian	1992	Google.Scholar	Google Scholar
Persian	1991	Google.Scholar	Google Scholar
Persian	1990	Google.Scholar	Google Scholar
Persian	1989	Google.Scholar	Google Scholar
Persian	1988	Google.Scholar	Google Scholar
Persian	1987	Google.Scholar	Google Scholar
Persian	1986	Google.Scholar	Google Scholar
Persian	1985	Google.Scholar	Google Scholar
Persian	1984	Google.Scholar	Google Scholar
Persian	1983	Google.Scholar	Google Scholar
Persian	1982	Google.Scholar	Google Scholar
Persian	1981	Google.Scholar	Google Scholar
Persian	1980	Google.Scholar	Google Scholar
Persian	2018	Scopus	Scopus
Persian	2017	Scopus	Scopus
Persian	2016	Scopus	Scopus
Persian	2015	Scopus	Scopus
Persian	2014	Scopus	Scopus
Persian	2013	Scopus	Scopus
Persian	2012	Scopus	Scopus
Persian	2011	Scopus	Scopus
Persian	2010	Scopus	Scopus
Persian	2009	Scopus	Scopus
Persian	2008	Scopus	Scopus
Persian	2007	Scopus	Scopus
Persian	2006	Scopus	Scopus
Persian	2005	Scopus	Scopus
Persian	2004	Scopus	Scopus
Persian	2003	Scopus	Scopus
Persian	2002	Scopus	Scopus
Persian	2001	Scopus	Scopus
Persian	2000	Scopus	Scopus
Persian	1999	Scopus	Scopus
Persian	1998	Scopus	Scopus
Persian	1997	Scopus	Scopus
Persian	1996	Scopus	Scopus
Persian	1995	Scopus	Scopus
Persian	1994	Scopus	Scopus
Persian	1993	Scopus	Scopus
Persian	1992	Scopus	Scopus
Persian	1991	Scopus	Scopus
Persian	1990	Scopus	Scopus
Persian	1989	Scopus	Scopus
Persian	1988	Scopus	Scopus
Persian	1987	Scopus	Scopus
Persian	1986	Scopus	Scopus
Persian	1985	Scopus	Scopus
Persian	1984	Scopus	Scopus
Persian	1983	Scopus	Scopus
Persian	1982	Scopus	Scopus
Persian	1981	Scopus	Scopus
Persian	1980	Scopus	Scopus
Persian	2018	Web.of.Science	Web of Science
Persian	2017	Web.of.Science	Web of Science
Persian	2016	Web.of.Science	Web of Science
Persian	2015	Web.of.Science	Web of Science
Persian	2014	Web.of.Science	Web of Science
Persian	2013	Web.of.Science	Web of Science
Persian	2012	Web.of.Science	Web of Science
Persian	2011	Web.of.Science	Web of Science
Persian	2010	Web.of.Science	Web of Science
Persian	2009	Web.of.Science	Web of Science
Persian	2008	Web.of.Science	Web of Science
Persian	2007	Web.of.Science	Web of Science
Persian	2006	Web.of.Science	Web of Science
Persian	2005	Web.of.Science	Web of Science
Persian	2004	Web.of.Science	Web of Science
Persian	2003	Web.of.Science	Web of Science
Persian	2002	Web.of.Science	Web of Science
Persian	2001	Web.of.Science	Web of Science
Persian	2000	Web.of.Science	Web of Science
Persian	1999	Web.of.Science	Web of Science
Persian	1998	Web.of.Science	Web of Science
Persian	1997	Web.of.Science	Web of Science
Persian	1996	Web.of.Science	Web of Science
Persian	1995	Web.of.Science	Web of Science
Persian	1994	Web.of.Science	Web of Science
Persian	1993	Web.of.Science	Web of Science
Persian	1992	Web.of.Science	Web of Science
Persian	1991	Web.of.Science	Web of Science
Persian	1990	Web.of.Science	Web of Science
Persian	1989	Web.of.Science	Web of Science
Persian	1988	Web.of.Science	Web of Science
Persian	1987	Web.of.Science	Web of Science
Persian	1986	Web.of.Science	Web of Science
Persian	1985	Web.of.Science	Web of Science
Persian	1984	Web.of.Science	Web of Science
Persian	1983	Web.of.Science	Web of Science
Persian	1982	Web.of.Science	Web of Science
Persian	1981	Web.of.Science	Web of Science
Persian	1980	Web.of.Science	Web of Science
Polish	2018	Google.Scholar	Google Scholar
Polish	2017	Google.Scholar	Google Scholar
Polish	2016	Google.Scholar	Google Scholar
Polish	2015	Google.Scholar	Google Scholar
Polish	2014	Google.Scholar	Google Scholar
Polish	2013	Google.Scholar	Google Scholar
Polish	2012	Google.Scholar	Google Scholar
Polish	2011	Google.Scholar	Google Scholar
Polish	2010	Google.Scholar	Google Scholar
Polish	2009	Google.Scholar	Google Scholar
Polish	2008	Google.Scholar	Google Scholar
Polish	2007	Google.Scholar	Google Scholar
Polish	2006	Google.Scholar	Google Scholar
Polish	2005	Google.Scholar	Google Scholar
Polish	2004	Google.Scholar	Google Scholar
Polish	2003	Google.Scholar	Google Scholar
Polish	2002	Google.Scholar	Google Scholar
Polish	2001	Google.Scholar	Google Scholar
Polish	2000	Google.Scholar	Google Scholar
Polish	1999	Google.Scholar	Google Scholar
Polish	1998	Google.Scholar	Google Scholar
Polish	1997	Google.Scholar	Google Scholar
Polish	1996	Google.Scholar	Google Scholar
Polish	1995	Google.Scholar	Google Scholar
Polish	1994	Google.Scholar	Google Scholar
Polish	1993	Google.Scholar	Google Scholar
Polish	1992	Google.Scholar	Google Scholar
Polish	1991	Google.Scholar	Google Scholar
Polish	1990	Google.Scholar	Google Scholar
Polish	1989	Google.Scholar	Google Scholar
Polish	1988	Google.Scholar	Google Scholar
Polish	1987	Google.Scholar	Google Scholar
Polish	1986	Google.Scholar	Google Scholar
Polish	1985	Google.Scholar	Google Scholar
Polish	1984	Google.Scholar	Google Scholar
Polish	1983	Google.Scholar	Google Scholar
Polish	1982	Google.Scholar	Google Scholar
Polish	1981	Google.Scholar	Google Scholar
Polish	1980	Google.Scholar	Google Scholar
Polish	2018	PBN	Local
Polish	2017	PBN	Local
Polish	2016	PBN	Local
Polish	2015	PBN	Local
Polish	2014	PBN	Local
Polish	2013	PBN	Local
Polish	2012	PBN	Local
Polish	2011	PBN	Local
Polish	2010	PBN	Local
Polish	2009	PBN	Local
Polish	2008	PBN	Local
Polish	2007	PBN	Local
Polish	2006	PBN	Local
Polish	2005	PBN	Local
Polish	2004	PBN	Local
Polish	2003	PBN	Local
Polish	2002	PBN	Local
Polish	2001	PBN	Local
Polish	2000	PBN	Local
Polish	1999	PBN	Local
Polish	1998	PBN	Local
Polish	1997	PBN	Local
Polish	1996	PBN	Local
Polish	1995	PBN	Local
Polish	1994	PBN	Local
Polish	1993	PBN	Local
Polish	1992	PBN	Local
Polish	1991	PBN	Local
Polish	1990	PBN	Local
Polish	1989	PBN	Local
Polish	1988	PBN	Local
Polish	1987	PBN	Local
Polish	1986	PBN	Local
Polish	1985	PBN	Local
Polish	1984	PBN	Local
Polish	1983	PBN	Local
Polish	1982	PBN	Local
Polish	1981	PBN	Local
Polish	1980	PBN	Local
Polish	2018	Scopus	Scopus
Polish	2017	Scopus	Scopus
Polish	2016	Scopus	Scopus
Polish	2015	Scopus	Scopus
Polish	2014	Scopus	Scopus
Polish	2013	Scopus	Scopus
Polish	2012	Scopus	Scopus
Polish	2011	Scopus	Scopus
Polish	2010	Scopus	Scopus
Polish	2009	Scopus	Scopus
Polish	2008	Scopus	Scopus
Polish	2007	Scopus	Scopus
Polish	2006	Scopus	Scopus
Polish	2005	Scopus	Scopus
Polish	2004	Scopus	Scopus
Polish	2003	Scopus	Scopus
Polish	2002	Scopus	Scopus
Polish	2001	Scopus	Scopus
Polish	2000	Scopus	Scopus
Polish	1999	Scopus	Scopus
Polish	1998	Scopus	Scopus
Polish	1997	Scopus	Scopus
Polish	1996	Scopus	Scopus
Polish	1995	Scopus	Scopus
Polish	1994	Scopus	Scopus
Polish	1993	Scopus	Scopus
Polish	1992	Scopus	Scopus
Polish	1991	Scopus	Scopus
Polish	1990	Scopus	Scopus
Polish	1989	Scopus	Scopus
Polish	1988	Scopus	Scopus
Polish	1987	Scopus	Scopus
Polish	1986	Scopus	Scopus
Polish	1985	Scopus	Scopus
Polish	1984	Scopus	Scopus
Polish	1983	Scopus	Scopus
Polish	1982	Scopus	Scopus
Polish	1981	Scopus	Scopus
Polish	1980	Scopus	Scopus
Polish	2018	Web.of.Science	Web of Science
Polish	2017	Web.of.Science	Web of Science
Polish	2016	Web.of.Science	Web of Science
Polish	2015	Web.of.Science	Web of Science
Polish	2014	Web.of.Science	Web of Science
Polish	2013	Web.of.Science	Web of Science
Polish	2012	Web.of.Science	Web of Science
Polish	2011	Web.of.Science	Web of Science
Polish	2010	Web.of.Science	Web of Science
Polish	2009	Web.of.Science	Web of Science
Polish	2008	Web.of.Science	Web of Science
Polish	2007	Web.of.Science	Web of Science
Polish	2006	Web.of.Science	Web of Science
Polish	2005	Web.of.Science	Web of Science
Polish	2004	Web.of.Science	Web of Science
Polish	2003	Web.of.Science	Web of Science
Polish	2002	Web.of.Science	Web of Science
Polish	2001	Web.of.Science	Web of Science
Polish	2000	Web.of.Science	Web of Science
Polish	1999	Web.of.Science	Web of Science
Polish	1998	Web.of.Science	Web of Science
Polish	1997	Web.of.Science	Web of Science
Polish	1996	Web.of.Science	Web of Science
Polish	1995	Web.of.Science	Web of Science
Polish	1994	Web.of.Science	Web of Science
Polish	1993	Web.of.Science	Web of Science
Polish	1992	Web.of.Science	Web of Science
Polish	1991	Web.of.Science	Web of Science
Polish	1990	Web.of.Science	Web of Science
Polish	1989	Web.of.Science	Web of Science
Polish	1988	Web.of.Science	Web of Science
Polish	1987	Web.of.Science	Web of Science
Polish	1986	Web.of.Science	Web of Science
Polish	1985	Web.of.Science	Web of Science
Polish	1984	Web.of.Science	Web of Science
Polish	1983	Web.of.Science	Web of Science
Polish	1982	Web.of.Science	Web of Science
Polish	1981	Web.of.Science	Web of Science
Polish	1980	Web.of.Science	Web of Science
Portuguese	2018	Google.Scholar	Google Scholar
Portuguese	2017	Google.Scholar	Google Scholar
Portuguese	2016	Google.Scholar	Google Scholar
Portuguese	2015	Google.Scholar	Google Scholar
Portuguese	2014	Google.Scholar	Google Scholar
Portuguese	2013	Google.Scholar	Google Scholar
Portuguese	2012	Google.Scholar	Google Scholar
Portuguese	2011	Google.Scholar	Google Scholar
Portuguese	2010	Google.Scholar	Google Scholar
Portuguese	2009	Google.Scholar	Google Scholar
Portuguese	2008	Google.Scholar	Google Scholar
Portuguese	2007	Google.Scholar	Google Scholar
Portuguese	2006	Google.Scholar	Google Scholar
Portuguese	2005	Google.Scholar	Google Scholar
Portuguese	2004	Google.Scholar	Google Scholar
Portuguese	2003	Google.Scholar	Google Scholar
Portuguese	2002	Google.Scholar	Google Scholar
Portuguese	2001	Google.Scholar	Google Scholar
Portuguese	2000	Google.Scholar	Google Scholar
Portuguese	1999	Google.Scholar	Google Scholar
Portuguese	1998	Google.Scholar	Google Scholar
Portuguese	1997	Google.Scholar	Google Scholar
Portuguese	1996	Google.Scholar	Google Scholar
Portuguese	1995	Google.Scholar	Google Scholar
Portuguese	1994	Google.Scholar	Google Scholar
Portuguese	1993	Google.Scholar	Google Scholar
Portuguese	1992	Google.Scholar	Google Scholar
Portuguese	1991	Google.Scholar	Google Scholar
Portuguese	1990	Google.Scholar	Google Scholar
Portuguese	1989	Google.Scholar	Google Scholar
Portuguese	1988	Google.Scholar	Google Scholar
Portuguese	1987	Google.Scholar	Google Scholar
Portuguese	1986	Google.Scholar	Google Scholar
Portuguese	1985	Google.Scholar	Google Scholar
Portuguese	1984	Google.Scholar	Google Scholar
Portuguese	1983	Google.Scholar	Google Scholar
Portuguese	1982	Google.Scholar	Google Scholar
Portuguese	1981	Google.Scholar	Google Scholar
Portuguese	1980	Google.Scholar	Google Scholar
Portuguese	2018	SciELO	Local
Portuguese	2017	SciELO	Local
Portuguese	2016	SciELO	Local
Portuguese	2015	SciELO	Local
Portuguese	2014	SciELO	Local
Portuguese	2013	SciELO	Local
Portuguese	2012	SciELO	Local
Portuguese	2011	SciELO	Local
Portuguese	2010	SciELO	Local
Portuguese	2009	SciELO	Local
Portuguese	2008	SciELO	Local
Portuguese	2007	SciELO	Local
Portuguese	2006	SciELO	Local
Portuguese	2005	SciELO	Local
Portuguese	2004	SciELO	Local
Portuguese	2003	SciELO	Local
Portuguese	2002	SciELO	Local
Portuguese	2001	SciELO	Local
Portuguese	2000	SciELO	Local
Portuguese	1999	SciELO	Local
Portuguese	1998	SciELO	Local
Portuguese	1997	SciELO	Local
Portuguese	1996	SciELO	Local
Portuguese	1995	SciELO	Local
Portuguese	1994	SciELO	Local
Portuguese	1993	SciELO	Local
Portuguese	1992	SciELO	Local
Portuguese	1991	SciELO	Local
Portuguese	1990	SciELO	Local
Portuguese	1989	SciELO	Local
Portuguese	1988	SciELO	Local
Portuguese	1987	SciELO	Local
Portuguese	1986	SciELO	Local
Portuguese	1985	SciELO	Local
Portuguese	1984	SciELO	Local
Portuguese	1983	SciELO	Local
Portuguese	1982	SciELO	Local
Portuguese	1981	SciELO	Local
Portuguese	1980	SciELO	Local
Portuguese	2018	Scopus	Scopus
Portuguese	2017	Scopus	Scopus
Portuguese	2016	Scopus	Scopus
Portuguese	2015	Scopus	Scopus
Portuguese	2014	Scopus	Scopus
Portuguese	2013	Scopus	Scopus
Portuguese	2012	Scopus	Scopus
Portuguese	2011	Scopus	Scopus
Portuguese	2010	Scopus	Scopus
Portuguese	2009	Scopus	Scopus
Portuguese	2008	Scopus	Scopus
Portuguese	2007	Scopus	Scopus
Portuguese	2006	Scopus	Scopus
Portuguese	2005	Scopus	Scopus
Portuguese	2004	Scopus	Scopus
Portuguese	2003	Scopus	Scopus
Portuguese	2002	Scopus	Scopus
Portuguese	2001	Scopus	Scopus
Portuguese	2000	Scopus	Scopus
Portuguese	1999	Scopus	Scopus
Portuguese	1998	Scopus	Scopus
Portuguese	1997	Scopus	Scopus
Portuguese	1996	Scopus	Scopus
Portuguese	1995	Scopus	Scopus
Portuguese	1994	Scopus	Scopus
Portuguese	1993	Scopus	Scopus
Portuguese	1992	Scopus	Scopus
Portuguese	1991	Scopus	Scopus
Portuguese	1990	Scopus	Scopus
Portuguese	1989	Scopus	Scopus
Portuguese	1988	Scopus	Scopus
Portuguese	1987	Scopus	Scopus
Portuguese	1986	Scopus	Scopus
Portuguese	1985	Scopus	Scopus
Portuguese	1984	Scopus	Scopus
Portuguese	1983	Scopus	Scopus
Portuguese	1982	Scopus	Scopus
Portuguese	1981	Scopus	Scopus
Portuguese	1980	Scopus	Scopus
Portuguese	2018	Web.of.Science	Web of Science
Portuguese	2017	Web.of.Science	Web of Science
Portuguese	2016	Web.of.Science	Web of Science
Portuguese	2015	Web.of.Science	Web of Science
Portuguese	2014	Web.of.Science	Web of Science
Portuguese	2013	Web.of.Science	Web of Science
Portuguese	2012	Web.of.Science	Web of Science
Portuguese	2011	Web.of.Science	Web of Science
Portuguese	2010	Web.of.Science	Web of Science
Portuguese	2009	Web.of.Science	Web of Science
Portuguese	2008	Web.of.Science	Web of Science
Portuguese	2007	Web.of.Science	Web of Science
Portuguese	2006	Web.of.Science	Web of Science
Portuguese	2005	Web.of.Science	Web of Science
Portuguese	2004	Web.of.Science	Web of Science
Portuguese	2003	Web.of.Science	Web of Science
Portuguese	2002	Web.of.Science	Web of Science
Portuguese	2001	Web.of.Science	Web of Science
Portuguese	2000	Web.of.Science	Web of Science
Portuguese	1999	Web.of.Science	Web of Science
Portuguese	1998	Web.of.Science	Web of Science
Portuguese	1997	Web.of.Science	Web of Science
Portuguese	1996	Web.of.Science	Web of Science
Portuguese	1995	Web.of.Science	Web of Science
Portuguese	1994	Web.of.Science	Web of Science
Portuguese	1993	Web.of.Science	Web of Science
Portuguese	1992	Web.of.Science	Web of Science
Portuguese	1991	Web.of.Science	Web of Science
Portuguese	1990	Web.of.Science	Web of Science
Portuguese	1989	Web.of.Science	Web of Science
Portuguese	1988	Web.of.Science	Web of Science
Portuguese	1987	Web.of.Science	Web of Science
Portuguese	1986	Web.of.Science	Web of Science
Portuguese	1985	Web.of.Science	Web of Science
Portuguese	1984	Web.of.Science	Web of Science
Portuguese	1983	Web.of.Science	Web of Science
Portuguese	1982	Web.of.Science	Web of Science
Portuguese	1981	Web.of.Science	Web of Science
Portuguese	1980	Web.of.Science	Web of Science
Russian	2018	Elibrary	Local
Russian	2017	Elibrary	Local
Russian	2016	Elibrary	Local
Russian	2015	Elibrary	Local
Russian	2014	Elibrary	Local
Russian	2013	Elibrary	Local
Russian	2012	Elibrary	Local
Russian	2011	Elibrary	Local
Russian	2010	Elibrary	Local
Russian	2009	Elibrary	Local
Russian	2008	Elibrary	Local
Russian	2007	Elibrary	Local
Russian	2006	Elibrary	Local
Russian	2005	Elibrary	Local
Russian	2004	Elibrary	Local
Russian	2003	Elibrary	Local
Russian	2002	Elibrary	Local
Russian	2001	Elibrary	Local
Russian	2000	Elibrary	Local
Russian	1999	Elibrary	Local
Russian	1998	Elibrary	Local
Russian	1997	Elibrary	Local
Russian	1996	Elibrary	Local
Russian	1995	Elibrary	Local
Russian	1994	Elibrary	Local
Russian	1993	Elibrary	Local
Russian	1992	Elibrary	Local
Russian	1991	Elibrary	Local
Russian	1990	Elibrary	Local
Russian	1989	Elibrary	Local
Russian	1988	Elibrary	Local
Russian	1987	Elibrary	Local
Russian	1986	Elibrary	Local
Russian	1985	Elibrary	Local
Russian	1984	Elibrary	Local
Russian	1983	Elibrary	Local
Russian	1982	Elibrary	Local
Russian	1981	Elibrary	Local
Russian	1980	Elibrary	Local
Russian	2018	Google.Scholar	Google Scholar
Russian	2017	Google.Scholar	Google Scholar
Russian	2016	Google.Scholar	Google Scholar
Russian	2015	Google.Scholar	Google Scholar
Russian	2014	Google.Scholar	Google Scholar
Russian	2013	Google.Scholar	Google Scholar
Russian	2012	Google.Scholar	Google Scholar
Russian	2011	Google.Scholar	Google Scholar
Russian	2010	Google.Scholar	Google Scholar
Russian	2009	Google.Scholar	Google Scholar
Russian	2008	Google.Scholar	Google Scholar
Russian	2007	Google.Scholar	Google Scholar
Russian	2006	Google.Scholar	Google Scholar
Russian	2005	Google.Scholar	Google Scholar
Russian	2004	Google.Scholar	Google Scholar
Russian	2003	Google.Scholar	Google Scholar
Russian	2002	Google.Scholar	Google Scholar
Russian	2001	Google.Scholar	Google Scholar
Russian	2000	Google.Scholar	Google Scholar
Russian	1999	Google.Scholar	Google Scholar
Russian	1998	Google.Scholar	Google Scholar
Russian	1997	Google.Scholar	Google Scholar
Russian	1996	Google.Scholar	Google Scholar
Russian	1995	Google.Scholar	Google Scholar
Russian	1994	Google.Scholar	Google Scholar
Russian	1993	Google.Scholar	Google Scholar
Russian	1992	Google.Scholar	Google Scholar
Russian	1991	Google.Scholar	Google Scholar
Russian	1990	Google.Scholar	Google Scholar
Russian	1989	Google.Scholar	Google Scholar
Russian	1988	Google.Scholar	Google Scholar
Russian	1987	Google.Scholar	Google Scholar
Russian	1986	Google.Scholar	Google Scholar
Russian	1985	Google.Scholar	Google Scholar
Russian	1984	Google.Scholar	Google Scholar
Russian	1983	Google.Scholar	Google Scholar
Russian	1982	Google.Scholar	Google Scholar
Russian	1981	Google.Scholar	Google Scholar
Russian	1980	Google.Scholar	Google Scholar
Russian	2018	Scopus	Scopus
Russian	2017	Scopus	Scopus
Russian	2016	Scopus	Scopus
Russian	2015	Scopus	Scopus
Russian	2014	Scopus	Scopus
Russian	2013	Scopus	Scopus
Russian	2012	Scopus	Scopus
Russian	2011	Scopus	Scopus
Russian	2010	Scopus	Scopus
Russian	2009	Scopus	Scopus
Russian	2008	Scopus	Scopus
Russian	2007	Scopus	Scopus
Russian	2006	Scopus	Scopus
Russian	2005	Scopus	Scopus
Russian	2004	Scopus	Scopus
Russian	2003	Scopus	Scopus
Russian	2002	Scopus	Scopus
Russian	2001	Scopus	Scopus
Russian	2000	Scopus	Scopus
Russian	1999	Scopus	Scopus
Russian	1998	Scopus	Scopus
Russian	1997	Scopus	Scopus
Russian	1996	Scopus	Scopus
Russian	1995	Scopus	Scopus
Russian	1994	Scopus	Scopus
Russian	1993	Scopus	Scopus
Russian	1992	Scopus	Scopus
Russian	1991	Scopus	Scopus
Russian	1990	Scopus	Scopus
Russian	1989	Scopus	Scopus
Russian	1988	Scopus	Scopus
Russian	1987	Scopus	Scopus
Russian	1986	Scopus	Scopus
Russian	1985	Scopus	Scopus
Russian	1984	Scopus	Scopus
Russian	1983	Scopus	Scopus
Russian	1982	Scopus	Scopus
Russian	1981	Scopus	Scopus
Russian	1980	Scopus	Scopus
Russian	2018	Web.of.Science	Web of Science
Russian	2017	Web.of.Science	Web of Science
Russian	2016	Web.of.Science	Web of Science
Russian	2015	Web.of.Science	Web of Science
Russian	2014	Web.of.Science	Web of Science
Russian	2013	Web.of.Science	Web of Science
Russian	2012	Web.of.Science	Web of Science
Russian	2011	Web.of.Science	Web of Science
Russian	2010	Web.of.Science	Web of Science
Russian	2009	Web.of.Science	Web of Science
Russian	2008	Web.of.Science	Web of Science
Russian	2007	Web.of.Science	Web of Science
Russian	2006	Web.of.Science	Web of Science
Russian	2005	Web.of.Science	Web of Science
Russian	2004	Web.of.Science	Web of Science
Russian	2003	Web.of.Science	Web of Science
Russian	2002	Web.of.Science	Web of Science
Russian	2001	Web.of.Science	Web of Science
Russian	2000	Web.of.Science	Web of Science
Russian	1999	Web.of.Science	Web of Science
Russian	1998	Web.of.Science	Web of Science
Russian	1997	Web.of.Science	Web of Science
Russian	1996	Web.of.Science	Web of Science
Russian	1995	Web.of.Science	Web of Science
Russian	1994	Web.of.Science	Web of Science
Russian	1993	Web.of.Science	Web of Science
Russian	1992	Web.of.Science	Web of Science
Russian	1991	Web.of.Science	Web of Science
Russian	1990	Web.of.Science	Web of Science
Russian	1989	Web.of.Science	Web of Science
Russian	1988	Web.of.Science	Web of Science
Russian	1987	Web.of.Science	Web of Science
Russian	1986	Web.of.Science	Web of Science
Russian	1985	Web.of.Science	Web of Science
Russian	1984	Web.of.Science	Web of Science
Russian	1983	Web.of.Science	Web of Science
Russian	1982	Web.of.Science	Web of Science
Russian	1981	Web.of.Science	Web of Science
Russian	1980	Web.of.Science	Web of Science
Spanish	2018	Google.Scholar	Google Scholar
Spanish	2017	Google.Scholar	Google Scholar
Spanish	2016	Google.Scholar	Google Scholar
Spanish	2015	Google.Scholar	Google Scholar
Spanish	2014	Google.Scholar	Google Scholar
Spanish	2013	Google.Scholar	Google Scholar
Spanish	2012	Google.Scholar	Google Scholar
Spanish	2011	Google.Scholar	Google Scholar
Spanish	2010	Google.Scholar	Google Scholar
Spanish	2009	Google.Scholar	Google Scholar
Spanish	2008	Google.Scholar	Google Scholar
Spanish	2007	Google.Scholar	Google Scholar
Spanish	2006	Google.Scholar	Google Scholar
Spanish	2005	Google.Scholar	Google Scholar
Spanish	2004	Google.Scholar	Google Scholar
Spanish	2003	Google.Scholar	Google Scholar
Spanish	2002	Google.Scholar	Google Scholar
Spanish	2001	Google.Scholar	Google Scholar
Spanish	2000	Google.Scholar	Google Scholar
Spanish	1999	Google.Scholar	Google Scholar
Spanish	1998	Google.Scholar	Google Scholar
Spanish	1997	Google.Scholar	Google Scholar
Spanish	1996	Google.Scholar	Google Scholar
Spanish	1995	Google.Scholar	Google Scholar
Spanish	1994	Google.Scholar	Google Scholar
Spanish	1993	Google.Scholar	Google Scholar
Spanish	1992	Google.Scholar	Google Scholar
Spanish	1991	Google.Scholar	Google Scholar
Spanish	1990	Google.Scholar	Google Scholar
Spanish	1989	Google.Scholar	Google Scholar
Spanish	1988	Google.Scholar	Google Scholar
Spanish	1987	Google.Scholar	Google Scholar
Spanish	1986	Google.Scholar	Google Scholar
Spanish	1985	Google.Scholar	Google Scholar
Spanish	1984	Google.Scholar	Google Scholar
Spanish	1983	Google.Scholar	Google Scholar
Spanish	1982	Google.Scholar	Google Scholar
Spanish	1981	Google.Scholar	Google Scholar
Spanish	1980	Google.Scholar	Google Scholar
Spanish	2018	SciELO	Local
Spanish	2017	SciELO	Local
Spanish	2016	SciELO	Local
Spanish	2015	SciELO	Local
Spanish	2014	SciELO	Local
Spanish	2013	SciELO	Local
Spanish	2012	SciELO	Local
Spanish	2011	SciELO	Local
Spanish	2010	SciELO	Local
Spanish	2009	SciELO	Local
Spanish	2008	SciELO	Local
Spanish	2007	SciELO	Local
Spanish	2006	SciELO	Local
Spanish	2005	SciELO	Local
Spanish	2004	SciELO	Local
Spanish	2003	SciELO	Local
Spanish	2002	SciELO	Local
Spanish	2001	SciELO	Local
Spanish	2000	SciELO	Local
Spanish	1999	SciELO	Local
Spanish	1998	SciELO	Local
Spanish	1997	SciELO	Local
Spanish	1996	SciELO	Local
Spanish	1995	SciELO	Local
Spanish	1994	SciELO	Local
Spanish	1993	SciELO	Local
Spanish	1992	SciELO	Local
Spanish	1991	SciELO	Local
Spanish	1990	SciELO	Local
Spanish	1989	SciELO	Local
Spanish	1988	SciELO	Local
Spanish	1987	SciELO	Local
Spanish	1986	SciELO	Local
Spanish	1985	SciELO	Local
Spanish	1984	SciELO	Local
Spanish	1983	SciELO	Local
Spanish	1982	SciELO	Local
Spanish	1981	SciELO	Local
Spanish	1980	SciELO	Local
Spanish	2018	Scopus	Scopus
Spanish	2017	Scopus	Scopus
Spanish	2016	Scopus	Scopus
Spanish	2015	Scopus	Scopus
Spanish	2014	Scopus	Scopus
Spanish	2013	Scopus	Scopus
Spanish	2012	Scopus	Scopus
Spanish	2011	Scopus	Scopus
Spanish	2010	Scopus	Scopus
[truncated: 342 more rows]
